# Supplementary material for: Is Intestinal Microbiota Fully Restored After Chickens Have Recovered from Coccidiosis?
Source: Pathogens. 2025 Jan 16;14(1):81. doi: 10.3390/pathogens14010081 (PMC11768824; doi:10.3390/pathogens14010081)
Supplement: Supplementary file 1 [file pathogens-14-00081-s001.zip]

Archive with 1 entries (1 files):
- pathogens-3431832-supplementary.pdf
